# Supplementary material for: Disparate gain and loss of parasitic abilities among nematode lineages
Source: PLoS One. 2017 Sep 21;12(9):e0185445. doi: 10.1371/journal.pone.0185445 (PMC5608397; doi:10.1371/journal.pone.0185445)
Supplement: S1 File — (XLSX) [file pone.0185445.s005.xlsx]

## Sheet: Clade 1
Holterman, Karegar and Mooijman et al. 2017
SSU rDNA - May 2017
Genus	species	specimen	GenBank
Nanidorus	minor	1G	AJ438052
Nanidorus	minor	2G	AJ438053
Nanidorus	minor	3G	AJ438054
Nanidorus	minor	4G	AJ438055
Nanidorus	minor	5G	AJ438056
Nanidorus	minor	6G	AJ438057
Nanidorus	minor	7G	AJ438058
Nanidorus	minor	8G	AJ439571
Nanidorus	minor	9G	AM269897
Nanidorus	nanus	1	FJ040485
Nanidorus	nanus	2	FJ040486
Nanidorus ('Paratrichodorus')	minor	1G	DQ345526
Nanidorus ('Paratrichodorus')	minor	2G	JN123364
Nanidorus ('Paratrichodorus')	minor	3G	JN123365
Nanidorus ('Paratrichodorus')	renifer	1	KJ636336
Nanidorus ('Paratrichodorus')	renifer	3G	JN123366
Paratrichodorus	allius	1G	AJ439572
Paratrichodorus	allius	2G	AJ439623
Paratrichodorus	allius	3G	AM067124
Paratrichodorus	allius	4G	AJ439569
Paratrichodorus	allius	5G	AM269895
Paratrichodorus	allius	6G	AM087124
Paratrichodorus	allius	7G	KJ934124
Paratrichodorus	anemones	1	KJ636332
Paratrichodorus	anemones	2	KJ636333
Paratrichodorus	anemones	1G	AF036600
Paratrichodorus	anemones	2G	AJ439573
Paratrichodorus	anemones	3G	AJ439570
Paratrichodorus	divergens	1G	DQ345528
Paratrichodorus	hispanus	1G	AJ439577
Paratrichodorus	hispanus	2G	DQ345527
Paratrichodorus	macrostylus	1G	AJ439507
Paratrichodorus	macrostylus	2G	AJ439621
Paratrichodorus	macrostylus	3G	AJ439622
Paratrichodorus	minor	1G	KJ934125
Paratrichodorus	minor	2G	KJ934126
Paratrichodorus	pachydermus	1	FJ040483
Paratrichodorus	pachydermus	1G	AF036601
Paratrichodorus	pachydermus	2G	AJ439512
Paratrichodorus	pachydermus	3G	AJ439574
Paratrichodorus	pachydermus	4G	JN123367
Paratrichodorus	porosus	1G	AJ438059
Paratrichodorus	porosus	2G	DQ345524
Paratrichodorus	porosus	3G	AJ438060
Paratrichodorus	sp.	2G	AJ439576
Paratrichodorus	sp.	3G	DQ345523
Paratrichodorus	teres	1	FJ040484
Paratrichodorus	teres	2	KJ636337
Paratrichodorus	teres	3	KJ636338
Paratrichodorus	teres	2G	AM087125
Paratrichodorus	teres	3G	AM269896
Paratrichodorus	teres	4G	AJ439575
Trichodorus	beirensis	1G	DQ345530
Trichodorus	cylindricus	1	FJ040482
Trichodorus	cylindricus	1G	AJ439578
Trichodorus	lusitanicus	1G	DQ345532
Trichodorus	nanjingensis	1G	AJ439579
Trichodorus	nanjingensis	2G	AJ439580
Trichodorus	obtusus	1G	KM276665
Trichodorus	pakistanensis	1G	AJ439581
Trichodorus	pakistanensis	2G	AJ439582
Trichodorus	pakistanensis	3G	JN123369
Trichodorus	primitivus	1	FJ040481
Trichodorus	primitivus	1G	AF036609
Trichodorus	primitivus	2G	AJ439517
Trichodorus	primitivus	3G	AJ439583
Trichodorus	primitivus	4G	DQ345533
Trichodorus	primitivus	5G	JN123370
Trichodorus	similis	2	KJ636329
Trichodorus	similis	1G	AJ439522
Trichodorus	similis	2G	AJ439584
Trichodorus	similis	3G	AJ439585
Trichodorus	similis	4G	JN123371
Trichodorus	sp.	1G	AJ439588
Trichodorus	sp.	2G	DQ345534
Trichodorus	sp.	3G	DQ345531
Trichodorus	sp.	4G	JN123375
Trichodorus	sparsus	1G	AJ439586
Trichodorus	sparsus	2G	AJ439587
Trichodorus	sparsus	3G	AJ439589
Trichodorus	sparsus	4G	AJ439590
Trichodorus	sparsus	5G	AJ439624
Trichodorus	sparsus	6G	AJ439625
Trichodorus	sparsus	7G	AJ439591
Trichodorus	sparsus	8G	JN123372
Trichodorus	sparsus	9G	JN123373
Trichodorus	variopapillatus	1	AY284841
Trichodorus	variopapillatus	1G	GQ148719
Trichodorus	viruliferus	1	KJ636331
Trichodorus	viruliferus	2	KJ636330
Trichodorus	viruliferus	3	KJ636339
Trichodorus	viruliferus	1G	JN123374
Trichodorus	viruliferus	2G	KC160450
			93
Diphtherophora	obesa	1	AY284838
Diphtherophora	obesa	2	AY284839
Diphtherophora	obesa (obesus)	1G	AY552968
Diphtherophora	communis	1	AY593955
Odontolaimus	chlorurus	1	AY284723
Odontolaimus	sp.	1	FJ969131
Tylolaimophorus	minor	1G	AJ966512
Tylolaimophorus	typicus	1	JQ957902
Tylolaimophorus	typicus	2	JQ957901
Tylolaimophorus	typicus	3	JQ957900
Tylolaimophorus	typicus	4	JQ957899
Tylolaimophorus	cylindricum	1G	KR265054
Stenonchulus	troglodytes	1	FJ969141
			13

## Sheet: Clade 2
Holterman, Karegar and Mooijman et al. 2017
SSU rDNA - May 2017
Genus	species	specimen	GenBank
Longidorus	africanus	1G	AY283164
Longidorus	attenuatus	5G	NGB
Longidorus	attenuatus	4G	NGB
Longidorus	attenuatus	2G	NGB
Longidorus	attenuatus	1G	AY687994
Longidorus	biformis	2G	AY283171
Longidorus	biformis	1G	AY283162
Longidorus	breviannulatus	1G	AY283161
Longidorus	caespiticola	2G	KJ567466
Longidorus	caespiticola	1G	KJ567467
Longidorus	cf.intermedius	1	AY284816
Longidorus	closelongatus	1G	KJ802897
Longidorus	crassus	1G	AY283158
Longidorus	cretensis	1G	KJ802898
Longidorus	diadecturus	2G	AY283167
Longidorus	diadecturus	1G	AY283166
Longidorus	dunensis	3	AY284819
Longidorus	dunensis	2	AY284818
Longidorus	dunensis	1	AY284817
Longidorus	elongatus	5G	EU503141
Longidorus	elongatus	4G	NGB
Longidorus	elongatus	3G	GU199044
Longidorus	elongatus	2G	AY687992
Longidorus	elongatus	2	KJ636419
Longidorus	elongatus	1G	AF036594
Longidorus	elongatus	1	KJ636420
Longidorus	elongatus	6G	EU503141
Longidorus	euonymus	2G	EU503144
Longidorus	euonymus	1G	AY687995
Longidorus	fragilis	1G	AY283172
Longidorus	grandis	1G	AY283165
Longidorus	hangzhouensis	1G	KJ873106
Longidorus	helveticus	3G	JN627409
Longidorus	helveticus	2G	JN627408
Longidorus	helveticus	1G	EF538759
Longidorus	henanus	2G	HQ634969
Longidorus	henanus	1G	HM749322
Longidorus	kheirii	1G	EU503146
Longidorus	leptocephalus	1G	EU503142
Longidorus	litchii	1G	AY687996
Longidorus	macrosoma	2G	EF538758
Longidorus	macrosoma	1G	AY580055
Longidorus	magnus	1G	HM921345
Longidorus	moesicus	1G	KJ802899
Longidorus	paralongicaudatus	1G	AY283160
Longidorus	paralongicaudatus	2G	KJ934123
Longidorus	paravineacola	3G	AY283159
Longidorus	paravineacola	2G	AY283157
Longidorus	paravineacola	1G	AY283156
Longidorus	piceicola	1G	AY687993
Longidorus	poessneckensis	2G	EF538756
Longidorus	poessneckensis	1G	EF538757
Longidorus	profundorum	1G	EU503143
Longidorus	profundorum	2G	JQ359005
Longidorus	sp.	4G	AY283163
Longidorus	sp.	2G	AY283168
Longidorus	sp.	1G	HQ735099
Longidorus	sp.	6G	KJ755432
Longidorus	sp.	5G	KJ755431
Longidorus	sturhani	1G	FJ009677
Longidorus	tabrizicus	2G	EU503145
Longidorus	tabrizicus	1G	FJ009678
Longidorus	uroshis	1G	EF538760
Longidorus	vineacola	1G	AY283169
Longidorus	vineacola	2G	JX445123
Paralongidorus	bikanerensis	1G	JN032586
Paralongidorus	litoralis	2G	EU026159
Paralongidorus	litoralis	1G	EU026158
Paralongidorus	maximus	1G	AJ875152
Paralongidorus	paramaximus	1G	EU026157
Paralongidorus	sp.	1G	JN032589
Xiphidorus	balcarceanus	1G	AY297839
Xiphidorus	minor	2G	AY604181
Xiphidorus	minor	1G	AY297830
Xiphidorus	parthenus	1G	AY604182
Xiphidorus	sp.	2G	AY297841
Xiphidorus	sp.	1G	AY604183
Xiphidorus	yepesara	2G	AY297838
Xiphidorus	yepesara	1G	AY297837
Xiphinema	aceri	1G	EU477381
Xiphinema	adenohystherum	1G	GU725084
Xiphinema	americanum	8G	AY283170
Xiphinema	americanum	3G	AM086684
Xiphinema	americanum	2G	AY580056
Xiphinema	bakeri	1G	AY283173
Xiphinema	brasiliense	1G	AY297836
Xiphinema	brevicolle	4G	AB604340
Xiphinema	brevicolle	3G	HM163212
Xiphinema	brevicolle	2G	AY580057
Xiphinema	brevicolle	1G	AY297822
Xiphinema	cf.americanum	7G	AM086683
Xiphinema	cf.americanum	6G	AM086679
Xiphinema	cf.americanum	5G	AM086672
Xiphinema	cf.americanum	4G	AM086671
Xiphinema	cf.brevicollum	9G	NGB
Xiphinema	cf.brevicollum	8G	NGB
Xiphinema	cf.brevicollum	7G	NGB
Xiphinema	cf.brevicollum	6G	NGB
Xiphinema	cf.brevicollum	5G	NGB
Xiphinema	cf.incognitum	7G	NGB
Xiphinema	cf.incognitum	6G	NGB
Xiphinema	cf.incognitum	5G	NGB
Xiphinema	cf.incognitum	3G	NGB
Xiphinema	chambersi	3G	NGB
Xiphinema	chambersi	2G	HM138503
Xiphinema	chambersi	1G	AY283174
Xiphinema	citricolum	2G	NGB
Xiphinema	citricolum	1G	AM086686
Xiphinema	diffusum	4G	AM086685
Xiphinema	diffusum	3G	AM086677
Xiphinema	diffusum	2G	AM086669
Xiphinema	diffusum	1G	AY297823
Xiphinema	diversicaudatum	3G	NGB
Xiphinema	diversicaudatum	2G	NGB
Xiphinema	diversicaudatum	1G	EF538761
Xiphinema	elongatum	1G	AY297824
Xiphinema	ensiculiferum	1G	AY297825
Xiphinema	floridae	1G	AM086687
Xiphinema	georgianum	1G	AM086688
Xiphinema	globosum	1G	GU549476
Xiphinema	hispanum	1G	GU725083
Xiphinema	hispidum	1G	HM921368
Xiphinema	ifacolum	1G	AY297826
Xiphinema	inaequale	1G	HM163213
Xiphinema	incognitum	4G	NGB
Xiphinema	incognitum	2G	AM086678
Xiphinema	incognitum	1G	AM086670
Xiphinema	index	2G	HM921342
Xiphinema	index	1G	AY687997
Xiphinema	index	1	EF207249
Xiphinema	iranicum	1G	EU477384
Xiphinema	italiae	2G	HM921343
Xiphinema	italiae	1G	FJ713154
Xiphinema	krugi	2G	AY297828
Xiphinema	krugi	1G	AY297827
Xiphinema	lambertii	1G	HM163214
Xiphinema	longicaudatum	1G	AY297829
Xiphinema	macedonicum	1G	EU477383
Xiphinema	montenegrinum	1G	EU477382
Xiphinema	nuragicum	4G	GU725078
Xiphinema	nuragicum	3G	GU725079
Xiphinema	nuragicum	2G	GU725080
Xiphinema	nuragicum	1G	GU725081
Xiphinema	oxycaudatum	1G	AY297835
Xiphinema	pachtaicum	1G	AM086682
Xiphinema	parapachydermum	1G	JQ990051
Xiphinema	paritaliae	1G	AY297831
Xiphinema	peruvianum	5G	NGB
Xiphinema	peruvianum	4G	NGB
Xiphinema	peruvianum	3G	NGB
Xiphinema	peruvianum	2G	AM086674
Xiphinema	peruvianum	1G	AY297832
Xiphinema	pyrenaicum	1G	GU725085
Xiphinema	rivesi	3G	HM921344
Xiphinema	rivesi	2G	AM086673
Xiphinema	rivesi	1G	AF036610
Xiphinema	simile	2G	AM086681
Xiphinema	simile	1G	AM086680
Xiphinema	sp.	2G	AB604341
Xiphinema	sp.	1G	AY297840
Xiphinema	sp.	1	EF207250
Xiphinema	sphaerocephalum	1G	GU725082
Xiphinema	surinamense	1G	AY297833
Xiphinema	taylori	2G	AM086676
Xiphinema	taylori	1G	AM086675
Xiphinema	turcicum	1G	GU725086
Xiphinema	turdetanense	1G	KC567155
Xiphinema	variegatum	1G	AY297834
Xiphinema	vuittenezi	2G	EF614267
Xiphinema	vuittenezi	1G	AY552979
Xiphinema	zagrosense	1G	JN153100
			171
Californidorus	sp.	1G	AY283155
			1

## Sheet: Clade 10
Holterman, Karegar and Mooijman et al. 2017
SSU rDNA - May 2017
Genus	species	specimen	GenBank
Anomyctus	xenurus	1	FJ040413
Aphelenchoides	besseyi	1	JQ957878
Aphelenchoides	besseyi	2	JQ957877
Aphelenchoides	besseyi	1G	AY508035
Aphelenchoides	besseyi	2G	KT692682
Aphelenchoides	besseyi	3G	KT692679
Aphelenchoides	besseyi	4G	KT692675
Aphelenchoides	besseyi	5G	KT692671
Aphelenchoides	besseyi	6G	KT692669
Aphelenchoides	besseyi	7G	KT943536
Aphelenchoides	besseyi	8G	KT943535
Aphelenchoides	besseyi	9G	KT943534
Aphelenchoides	bicaudatus	1G	JN887884
Aphelenchoides	bicaudatus	2G	JN887885
Aphelenchoides	bicaudatus	3G	NGB
Aphelenchoides	bicaudatus	4G	NGB
Aphelenchoides	bicaudatus1	1	AY284643
Aphelenchoides	blastophthorus	2	JQ957879
Aphelenchoides	blastophthorus1	1	AY284644
Aphelenchoides	cf.bicaudatus	1	FJ040407
Aphelenchoides	composticola	1	KJ636363
Aphelenchoides	fragariae	1	JQ957896
Aphelenchoides	fragariae	2	JQ957895
Aphelenchoides	fragariae	3	JQ957880
Aphelenchoides	fragariae	4	AY284645
Aphelenchoides	fragariae	1G	AB067755
Aphelenchoides	fragariae	2G	AJ966475
Aphelenchoides	fragariae	4G	EU325681
Aphelenchoides	fragariae	5G	DQ901551
Aphelenchoides	fujianensis	10G	KT692670
Aphelenchoides	fujianensis	11G	KT692668
Aphelenchoides	fujianensis	12G	KT692667
Aphelenchoides	fujianensis	13G	KT692666
Aphelenchoides	fujianensis	14G	KT692665
Aphelenchoides	fujianensis	15G	KT692664
Aphelenchoides	fujianensis	16G	KT692663
Aphelenchoides	fujianensis	1G	FJ520227
Aphelenchoides	fujianensis	2G	KT692681
Aphelenchoides	fujianensis	3G	KT692680
Aphelenchoides	fujianensis	4G	KT692678
Aphelenchoides	fujianensis	5G	KT692677
Aphelenchoides	fujianensis	6G	KT692676
Aphelenchoides	fujianensis	7G	KT692674
Aphelenchoides	fujianensis	8G	KT692673
Aphelenchoides	fujianensis	9G	KT692672
Aphelenchoides	paradalianensis	1G	GU337993
Aphelenchoides	ritzemabosi	1	JQ957882
Aphelenchoides	ritzemabosi	2	JQ957881
Aphelenchoides	ritzemabosi	3	NGB
Aphelenchoides	ritzemabosi	3G	NGB
Aphelenchoides	ritzemabosi	4G	NGB
Aphelenchoides	ritzemabosi	5G	NGB
Aphelenchoides	ritzemabosi	6G	DQ901554
Aphelenchoides	saprophilus	1	FJ040408
Aphelenchoides	sp.	1	AY284646
Aphelenchoides	sp.	3	FJ040409
Aphelenchoides	sp.	4	FJ040410
Aphelenchoides	sp.	5	FJ040411
Aphelenchoides	sp.	6	FJ040412
Aphelenchoides	sp.	7	AY284647
Aphelenchoides	sp.	8	JQ957883
Aphelenchoides	sp.	9	JQ957884
Aphelenchoides	sp.	10	JQ957885
Aphelenchoides	sp.	11	NGB
Aphelenchoides	sp.	10G	GU337996
Aphelenchoides	sp.	12G	GU337998
Aphelenchoides	sp.	13G	GU337999
Aphelenchoides	sp.	14G	GU337997
Aphelenchoides	sp.	15G	DQ901550
Aphelenchoides	sp.	16G	DQ901553
Aphelenchoides	sp.	1G	KT003986
Aphelenchoides	sp.	2G	DQ901552
Aphelenchoides	sp.	4G	EU287591
Aphelenchoides	sp.	5G	EU287589
Aphelenchoides	sp.	8G	GU337994
Aphelenchoides	sp.	9G	GU337995
Aphelenchoides	stammeri	1G	AB368535
Aphelenchoides	subtenuis	1	JQ957886
Aphelenchoides	subtenuis	2	JQ957887
Aphelenchoides	subtenuis	3	JQ957890
Aphelenchoides	subtenuis	4	JQ957889
Aphelenchoides	subtenuis	5	JQ957893
Aphelenchoides	subtenuis	6	JQ957892
Aphelenchoides	subtenuis	8	JQ957888
Aphelenchoides	subtenuis	9	JQ957891
Aphelenchoides	varicaudatus	1G	HQ283351
Aprutides	guidetti	1	KJ636424
Bursaphelenchus	abietinus	1G	AY508011
Bursaphelenchus	abruptus	1G	AY508010
Bursaphelenchus	abruptus	2G	AB067756
Bursaphelenchus	africanus	1G	JF317266
Bursaphelenchus	anatolius	1G	AY508025
Bursaphelenchus	andrassyi	1G	KF164829
Bursaphelenchus	antoniae	1G	AM279709
Bursaphelenchus	arthuri	1G	AM397010
Bursaphelenchus	arthuroides	1G	HQ599188
Bursaphelenchus	borealis	1G	AY508012
Bursaphelenchus	braaschae	1G	GQ845409
Bursaphelenchus	chengi	1G	NGB
Bursaphelenchus	chengi	2G	NGB
Bursaphelenchus	chengi	3G	NGB
Bursaphelenchus	chengi	4G	NGB
Bursaphelenchus	chengi	5G	NGB
Bursaphelenchus	chengi	6G	KT599480
Bursaphelenchus	chengi	7G	KT599479
Bursaphelenchus	clavicauda	1G	AB299221
Bursaphelenchus	cocophilus	1G	AY509153
Bursaphelenchus	conicaudatus	1G	AM397011
Bursaphelenchus	conicaudatus	2G	NGB
Bursaphelenchus	conicaudatus	3G	NGB
Bursaphelenchus	conicaudatus	4G	NGB
Bursaphelenchus	conicaudatus	5G	NGB
Bursaphelenchus	conicaudatus	6G	AB067757
Bursaphelenchus	corneolus	1G	HQ407406
Bursaphelenchus	corneolus	2G	JQ765873
Bursaphelenchus	corneolus	3G	JQ765872
Bursaphelenchus	crenati	1G	KU683736
Bursaphelenchus	doui	10G	NGB
Bursaphelenchus	doui	1G	AM397012
Bursaphelenchus	doui	2G	AB299223
Bursaphelenchus	doui	3G	AB299224
Bursaphelenchus	doui	4G	FJ501985
Bursaphelenchus	doui	5G	NGB
Bursaphelenchus	doui	6G	NGB
Bursaphelenchus	doui	7G	NGB
Bursaphelenchus	doui	8G	NGB
Bursaphelenchus	doui	9G	NGB
Bursaphelenchus	eggersi	1G	AY508013
Bursaphelenchus	eremus	1G	NGB
Bursaphelenchus	eremus	2G	NGB
Bursaphelenchus	eremus	3G	NGB
Bursaphelenchus	eremus	4G	NGB
Bursaphelenchus	firmae	1G	AB650015
Bursaphelenchus	fraudulentus	1G	AY508014
Bursaphelenchus	fraudulentus	2G	AY508015
Bursaphelenchus	fraudulentus	3G	NGB
Bursaphelenchus	fraudulentus	4G	NGB
Bursaphelenchus	fraudulentus	5G	NGB
Bursaphelenchus	fraudulentus	6G	NGB
Bursaphelenchus	fraudulentus	7G	AB067758
Bursaphelenchus	fungivorus	1G	AY508016
Bursaphelenchus	gerberae	1G	AY508024
Bursaphelenchus	hellenicus	1G	AY508017
Bursaphelenchus	hildegardae	1G	AM397013
Bursaphelenchus	hofmanni	1G	AY508018
Bursaphelenchus	hofmanni	2G	KF496907
Bursaphelenchus	hofmanni	3G	KF496906
Bursaphelenchus	hylobianum	1G	AY508019
Bursaphelenchus	kesiyae	1G	LC087116
Bursaphelenchus	kevini	1G	AY753531
Bursaphelenchus	koreanus	1G	JX154585
Bursaphelenchus	luxuriosae	1G	AB097864
Bursaphelenchus	mazandaranense	1G	JN153102
Bursaphelenchus	mucronatus	1	AY284648
Bursaphelenchus	mucronatus	10G	NGB
Bursaphelenchus	mucronatus	11G	NGB
Bursaphelenchus	mucronatus	12G	NGB
Bursaphelenchus	mucronatus	13G	AB932856
Bursaphelenchus	mucronatus	1G	AB067759
Bursaphelenchus	mucronatus	2G	AY508020
Bursaphelenchus	mucronatus	3G	AY508021
Bursaphelenchus	mucronatus	4G	AY508022
Bursaphelenchus	mucronatus	5G	AY508023
Bursaphelenchus	mucronatus	6G	AM397015
Bursaphelenchus	mucronatus	7G	NGB
Bursaphelenchus	mucronatus	8G	NGB
Bursaphelenchus	mucronatus	9G	NGB
Bursaphelenchus	niphades	1G	AB849465
Bursaphelenchus	niphades	2G	AB849466
Bursaphelenchus	niphades	3G	AB849467
Bursaphelenchus	niphades	4G	AB849468
Bursaphelenchus	niphades	5G	AB849469
Bursaphelenchus	okinawaensis	1G	AB358983
Bursaphelenchus	osumiana	1G	AB918706
Bursaphelenchus	paraburgeri	1G	HQ727727
Bursaphelenchus	paracorneolus	1G	AY508027
Bursaphelenchus	paraluxuriosae	1G	NGB
Bursaphelenchus	paraluxuriosae	2G	NGB
Bursaphelenchus	paraluxuriosae	3G	NGB
Bursaphelenchus	paraluxuriosae	4G	NGB
Bursaphelenchus	parantoniae	1G	KT223041
Bursaphelenchus	paraparvispicularis	1G	GQ421483
Bursaphelenchus	parapinasteri	1G	KT878515
Bursaphelenchus	parathailandae	1G	JN377724
Bursaphelenchus	parvispicularis	1G	AB218829
Bursaphelenchus	penai	1G	AB901293
Bursaphelenchus	pinasteri	1G	AM397016
Bursaphelenchus	platzeri	1G	AY508026
Bursaphelenchus	poligraphi	1G	AY508028
Bursaphelenchus	populi	1G	HQ699855
Bursaphelenchus	rainulfi	1G	AM397017
Bursaphelenchus	rainulfi	2G	KF978103
Bursaphelenchus	rufipennis	1G	AB368529
Bursaphelenchus	sakishimanus	1G	LC027461
Bursaphelenchus	saudi	1G	KT806480
Bursaphelenchus	seani	1G	AY508029
Bursaphelenchus	seani	2G	AY508030
Bursaphelenchus	sexdentati	1G	AY508031
Bursaphelenchus	sexdentati	2G	AY508032
Bursaphelenchus	sinensis	1G	AB232162
Bursaphelenchus	singaporensis	1G	AM397018
Bursaphelenchus	sp.	1	AY284649
Bursaphelenchus	sp.	2	AY284650
Bursaphelenchus	sp.	12G	JF317267
Bursaphelenchus	sp.	13G	AB597255
Bursaphelenchus	sp.	14G	AB597253
Bursaphelenchus	sp.	15G	AB597242
Bursaphelenchus	sp.	1G	AF037369
Bursaphelenchus	sp.	20G	KF314804
Bursaphelenchus	sp.	27G	KJ653442
Bursaphelenchus	sp.	7G	AB430445
Bursaphelenchus	sp.	8G	JF966206
Bursaphelenchus	sp.	9G	JN377728
Bursaphelenchus	sycophilus	1G	AB901291
Bursaphelenchus	tadamiensis	1G	AB635399
Bursaphelenchus	thailandae	1G	AM397019
Bursaphelenchus	thailandae	2G	NGB
Bursaphelenchus	thailandae	3G	NGB
Bursaphelenchus	thailandae	4G	NGB
Bursaphelenchus	thailandae	5G	NGB
Bursaphelenchus	thailandae	6G	NGB
Bursaphelenchus	thailandae	7G	NGB
Bursaphelenchus	tusciae	1G	AY508033
Bursaphelenchus	vallesianus	1G	AM397020
Bursaphelenchus	willibaldi	1G	AM397021
Bursaphelenchus	xylophilus	1	KJ636306
Bursaphelenchus	xylophilus	10G	NGB
Bursaphelenchus	xylophilus	11G	NGB
Bursaphelenchus	xylophilus	12G	NGB
Bursaphelenchus	xylophilus	13G	NGB
Bursaphelenchus	xylophilus	14G	NGB
Bursaphelenchus	xylophilus	15G	NGB
Bursaphelenchus	xylophilus	16G	NGB
Bursaphelenchus	xylophilus	17G	NGB
Bursaphelenchus	xylophilus	18G	NGB
Bursaphelenchus	xylophilus	19G	NGB
Bursaphelenchus	xylophilus	1G	AB067760
Bursaphelenchus	xylophilus	20G	NGB
Bursaphelenchus	xylophilus	21G	NGB
Bursaphelenchus	xylophilus	22G	NGB
Bursaphelenchus	xylophilus	23G	NGB
Bursaphelenchus	xylophilus	24G	NGB
Bursaphelenchus	xylophilus	25G	NGB
Bursaphelenchus	xylophilus	26G	NGB
Bursaphelenchus	xylophilus	27G	NGB
Bursaphelenchus	xylophilus	28G	NGB
Bursaphelenchus	xylophilus	29G	NGB
Bursaphelenchus	xylophilus	2G	AY508034
Bursaphelenchus	xylophilus	30G	NGB
Bursaphelenchus	xylophilus	31G	NGB
Bursaphelenchus	xylophilus	32G	NGB
Bursaphelenchus	xylophilus	33G	NGB
Bursaphelenchus	xylophilus	3G	AM397022
Bursaphelenchus	xylophilus	4G	GU206792
Bursaphelenchus	xylophilus	5G	FJ768947
Bursaphelenchus	xylophilus	6G	NGB
Bursaphelenchus	xylophilus	7G	NGB
Bursaphelenchus	xylophilus	8G	NGB
Bursaphelenchus	xylophilus	9G	NGB
Bursaphelenchus	yongensis	1G	AM397023
Cryptaphelenchus	sp.	1G	EU287588
Ektaphelenchoides	spondylis	1G	AB849952
Ektaphelenchus	obtusus	1G	AB368532
Ficophagus	aureus	1G	DQ912922
Ficophagus	benjamina	1G	KJ638348
Ficophagus	benjamina	2G	KJ638351
Ficophagus	benjamina	3G	KJ638352
Ficophagus	benjamina	4G	KJ638355
Ficophagus	benjamina	5G	KJ638356
Ficophagus	sp.	10G	KJ638359
Ficophagus	sp.	11G	KJ638360
Ficophagus	sp.	12G	KJ638361
Ficophagus	sp.	13G	KJ638362
Ficophagus	sp.	14G	KJ638363
Ficophagus	sp.	15G	KJ638364
Ficophagus	sp.	16G	KJ638365
Ficophagus	sp.	17G	KJ638366
Ficophagus	sp.	18G	KJ638367
Ficophagus	sp.	19G	KJ638368
Ficophagus	sp.	20G	KJ638370
Ficophagus	sp.	21G	EU038299
Ficophagus	sp.	22G	KC526928
Ficophagus	sp.	23G	KM276662
Ficophagus	sp.	4G	AB904754
Ficophagus	sp.	5G	KM817192
Ficophagus	sp.	6G	KJ638353
Ficophagus	sp.	7G	KJ638354
Ficophagus	sp.	8G	KJ638357
Ficophagus	sp.	9G	KJ638358
Laimaphelenchus	heidelbergi	1G	EU287587
Laimaphelenchus	penardi	1	AY593918
Laimaphelenchus	penardi	2	AY593919
Laimaphelenchus	penardi	1G	EU306346
Laimaphelenchus	preissii	1G	EU287590
Martininema	fistulosus	1G	KC250362
Martininema	guangzhouensis	1G	DQ912924
Noctuidonema	sp.	1G	AB470969
Peraphelenchus	orientalis	1G	AB786908
Pseudaphelenchus	sp.	1G	AB971166
Pseudaphelenchus	sp.	2G	AB971163
Pseudaphelenchus	vindai	1G	AB537559
Pseudaphelenchus	yukiae	1G	AB470971
Robustodorus	megadorus	1G	KC687094
Ruehmaphelenchus	digitulus	1G	JN377732
Ruehmaphelenchus	formosanus	1G	AB808718
Ruehmaphelenchus	sp.	1G	AB368534
Ruehmaphelenchus	sp.	2G	LC031813
Schistonchus	caprifici	1G	GU190764
Schistonchus	caprifici	2G	GU190763
Schistonchus	caprifici	3G	FN564938
Schistonchus	caprifici	4G	FN564940
Schistonchus	centerae	1G	DQ912923
Schistonchus	sp.	1G	HM151003
Schistonchus	sp.	24G	KJ638347
Seinura	demani	1	FJ969140+JQ957894
Seinura	sp.	1	AY284651
Sheraphelenchus	entomophagus	1G	KC875229
Sheraphelenchus	entomophagus	2G	KC875226
Sheraphelenchus	sucus	1G	AB808720
Tylaphelenchus	jiaae	1G	HQ283350
			320
Alaninema	ngata	1G	JX195097
Baldwinema	ilamense	1G	KM454870
Baujardia	mirabilis	1G	AF547385
cf.Halicephalobus	sp.	3G	JF706244
Halicephalobus	cf.gingivalis	3G	HQ697250
Halicephalobus	gingivalis	1G	AF202156
Halicephalobus	gingivalis	2G	JX674039
Halicephalobus	gingivalis	3G	KF765478
Halicephalobus	sp.	1G	GQ918144
Panagrellus	redivivus	1G	AF036599
Panagrellus	redivivus	2G	AF083007
Panagrobelus	stammeri	1	FJ969134
Panagrobelus	stammeri	1G	AF202153
Panagrolaimus	cf.rigidus	2G	DQ285636
Panagrolaimus	davidi	1G	AJ567385
Panagrolaimus	detritophagus	1G	EU543176
Panagrolaimus	detritophagus	2G	GU014546
Panagrolaimus	paetzoldi	1	FJ040414
Panagrolaimus	paetzoldi	2	KJ636388
Panagrolaimus	rigidus	1G	KC522706
Panagrolaimus	sp.	10G	KC522715
Panagrolaimus	sp.	1G	U81579
Panagrolaimus	sp.	2G	KC522708
Panagrolaimus	sp.	3G	KC522709
Panagrolaimus	sp.	4G	KC522712
Panagrolaimus	sp.	5G	KC522710
Panagrolaimus	sp.	6G	KC522711
Panagrolaimus	sp.	7G	KC522713
Panagrolaimus	sp.	8G	KC522716
Panagrolaimus	sp.	9G	KC522714
Panagrolaimus	subelongatus	1	AY284681
Panagrolaimus	superbus	1G	KC522707
Plectonchus	sp.	2	AY593920
Plectonchus	sp.	1G	AF202154
Plectonchus	wyganti	1	KJ636307
Procephalobus	sp.	1G	EU543179
Propanagrolaimus	filiformis	1	KJ636392
Propanagrolaimus	sp.	1G	KJ434175
Propanagrolaimus	sp.	2G	KJ434176
Strongyloides	callosciureus	1G	AB272229
Strongyloides	callosciureus	1G	AB272231
Strongyloides	callosciureus	2G	AB272230
Strongyloides	callosciureus	4G	AB453326
Strongyloides	robustus	1G	AB272232
Strongyloides	robustus	2G	AB272233
Turbatrix	aceti	1G	AF202165
Turbatrix	aceti	2G	KU180673
			47

## Sheet: Clade 12
Holterman, Karegar and Mooijman et al. 2017
SSU rDNA - May 2017
Genus	species	specimen	GenBank
Afenestrata	koreana	1G	EU306357
Aglenchus	agricola	1	FJ969113
Aglenchus	agricola	2	KJ869358
Aglenchus	agricola	3	KJ869321
Aglenchus	agricola	4	KJ869357
Aglenchus	agricola	5	KJ869356
Amplimerlinius	globigerus	1	NGB
Amplimerlinius	globigerus	2	NGB
Amplimerlinius	icarus	1G	EU306351
Amplimerlinius	macrurus	1	KJ636334+FJ969114
Amplimerlinius	macrurus	2	NGB
Amplimerlinius	macrurus	3	NGB
Amplimerlinius	paraglobigerus	1	NGB
Amplimerlinius	paraglobigerus	2	NGB
Anguina	agrostis	1G	HQ219209
Anguina	tritici	1	AY593913
Anguina	tritici	2	KJ636412
Anguinidae	sp.	1G	JQ586255
Basiria	aberans	3	KJ869318
Basiria	aberans	4	KJ869353
Basiria	aberans	5	KJ869352
Basiria	aberrans	2	KJ869320
Basiria	cf.aberrans	1	KJ869415
Basiria	duplexa	1	KJ869382
Basiria	duplexa	2	KJ869319
Basiria	gracilis	5	KJ869351
Basiria	gracilis	1G	EU130839
Basiria	graminophila	1	KJ869317
Basiria	sp.	1	KJ869355
Basiria	sp.	2	KJ869354
Belonolaimus	longicaudatus	1G	AY633449
Belonolaimus	longicaudatus	2G	DQ912919
Belonolaimus	longicaudatus	3G	EU130838
Belonolaimus	longicaudatus	4G	KJ934128
Belonolaimus	longicaudatus	5G	KJ934129
Belonolaimus	longicaudatus	6G	KJ934136
Belonolaimus	longicaudatus	7G	KJ934139
Belonolaimus	longicaudatus	8G	KJ934140
Bitylenchus	bryobius	1	KJ636423
Boleodorus	thylactus	1	AY593915
Boleodorus	thylactus	2	KJ869350
Boleodorus	thylactus	3	KJ869349
Boleodorus	thylactus	4	KJ869348
Boleodorus	thylactus	1G	AY993976
Boleodorus	volutus	1	FJ969117
Bradynema	listronoti	2G	DQ915805
Bradynema	listronotum	1G	DQ915805
Cactodera	sp.	1G	KJ934135
Cactodera	sp.	2G	KJ934145
Cactodera	sp.	3G	KJ934187
Carphodorus	sp.	1G	JQ771538
Carphodorus	sp.	2G	JQ771539
Cephalenchus	hexalineatus	2	KJ869316
Cephalenchus	hexalineatus	3	KJ869347
Cephalenchus	hexalineatus	4	KJ869346
Cephalenchus	hexalineatus1	1	AY284594
Cephalenchus	leptus	1	KJ869414
Cephalenchus	leptus	2	KJ869315
cf.Helionema	sp.	1	EU669913
Coslenchus	cancellatus	1	KJ869413
Coslenchus	cancellatus	2	NGB
Coslenchus	cf.franklinae	1	AY284582
Coslenchus	cf.pastor	1	KJ869345
Coslenchus	cf.pastor	2	KJ869344
Coslenchus	costatus	1	AY284581
Coslenchus	franklinae	2	AY284583
Coslenchus	polonicus	3	KJ869314
Coslenchus	rhombus	2	KJ869313
Coslenchus	rhombus	3	KJ869343
Coslenchus	sp.	1	KJ869342
Coslenchus	sp.	2	NGB
Criconema	sp.	1G	AJ966480
Cryphodera	brinkmani	1G	JQ965679
Cryphodera	sinensis	1G	JX566453
Deladenus	durus	1	JQ957898
Deladenus	proximus	10G	KF908890
Deladenus	proximus	11G	KF908889
Deladenus	proximus	12G	KF908888
Deladenus	proximus	13G	KF908887
Deladenus	proximus	14G	KF908886
Deladenus	proximus	15G	KF908885
Deladenus	proximus	16G	KF908884
Deladenus	proximus	17G	KF908883
Deladenus	proximus	18G	KF908882
Deladenus	proximus	1G	JF304744
Deladenus	proximus	2G	KF908897
Deladenus	proximus	3G	KF908881
Deladenus	proximus	4G	KF908896
Deladenus	proximus	5G	KF908895
Deladenus	proximus	6G	KF908894
Deladenus	proximus	7G	KF908893
Deladenus	proximus	8G	KF908892
Deladenus	proximus	9G	KF908891
Deladenus	siricidicola	1G	AY633447
Deladenus	siricidicola	2G	EU545475
Deladenus	siricidicola	3G	FJ004889
Deladenus	siricidicola	4G	FJ004890
Deladenus	sp.	1G	AJ966481
Deladenus	sp.	2G	EU306345
Discotylenchus	iranicus	1G	KM502981
Discotylenchus	n.sp.	1	KU878152
Discotylenchus	n.sp.	2	KU878153
Ditylenchus	adasi	1	EU669909
Ditylenchus	adasi	2	KJ636375
Ditylenchus	angustus	1G	AJ966483
Ditylenchus	destructor	1	AY593912
Ditylenchus	destructor	2	KJ636359
Ditylenchus	destructor	3	KJ636422
Ditylenchus	destructor	4	KJ636421
Ditylenchus	destructor	10G	EU188734
Ditylenchus	destructor	11G	EU188736
Ditylenchus	destructor	12G	EU188738
Ditylenchus	destructor	13G	EU188740
Ditylenchus	destructor	14G	EU188741
Ditylenchus	destructor	15G	EU188742
Ditylenchus	destructor	16G	EU188743
Ditylenchus	destructor	17G	EU188744
Ditylenchus	destructor	18G	EU188745
Ditylenchus	destructor	19G	EU188746
Ditylenchus	destructor	1G	JX162205
Ditylenchus	destructor	20G	EU188747
Ditylenchus	destructor	21G	EU188748
Ditylenchus	destructor	22G	EU188749
Ditylenchus	destructor	23G	EU188750
Ditylenchus	destructor	24G	EU188751
Ditylenchus	destructor	25G	EU188752
Ditylenchus	destructor	2G	EU188726
Ditylenchus	destructor	3G	EU188727
Ditylenchus	destructor	4G	EU188728
Ditylenchus	destructor	5G	EU188729
Ditylenchus	destructor	6G	EU188730
Ditylenchus	destructor	7G	EU188731
Ditylenchus	destructor	8G	EU188732
Ditylenchus	destructor	9G	EU188733
Ditylenchus	dipsaci	1	AY284636
Ditylenchus	dipsaci	2	AY593906
Ditylenchus	dipsaci	4	AY593908
Ditylenchus	dipsaci	5	AY593909
Ditylenchus	dipsaci	7	AY593911
Ditylenchus	dipsaci	8	EU669931
Ditylenchus	dipsaci	11	KJ636411
Ditylenchus	dipsaci	12	KJ636298
Ditylenchus	dipsaci	13	KJ636297
Ditylenchus	dipsaci	10G	NGB
Ditylenchus	dipsaci	11G	NGB
Ditylenchus	dipsaci	12G	NGB
Ditylenchus	dipsaci	14G	KP744359
Ditylenchus	dipsaci	15G	KP744358
Ditylenchus	dipsaci	16G	KP744357
Ditylenchus	dipsaci	17G	HQ219210
Ditylenchus	dipsaci	2G	NGB
Ditylenchus	dipsaci	3G	NGB
Ditylenchus	dipsaci	4G	NGB
Ditylenchus	dipsaci	5G	NGB
Ditylenchus	dipsaci	6G	NGB
Ditylenchus	dipsaci	7G	NGB
Ditylenchus	dipsaci	8G	NGB
Ditylenchus	dipsaci	9G	NGB
Ditylenchus	drepanocercus	1G	JQ429768
Ditylenchus	ferepolitor	1	KJ636374
Ditylenchus	gigas	1G	HQ219211
Ditylenchus	sp.	1	AY284637
Ditylenchus	sp.	2	KJ636299
Ditylenchus	sp.	3	KJ636300
Ditylenchus	sp.	4	KJ636301
Ditylenchus	sp.	5	KJ636302
Ditylenchus	sp.	6	KJ636303
Ditylenchus	sp.	8	KJ636304
Ditylenchus	sp.	10	KJ636305
Ditylenchus	sp.	11	KJ636295
Ditylenchus	sp.	12	KJ636296
Ditylenchus	sp.	1G	AY589297
Ditylenchus	sp.	2G	KF219565
Dolichodorus	heterocephalus	1G	KJ934144
Dolichodorus	sp.	1G	DQ912918
Dolichodorus	sp.	2G	EF025336
Ecphyadophora	sp.	1	AY593917
Ecphyadophora	tenuissima	1	EU669910
Ecphyadophora	tenuissima	2	EU669911
Ecphyadophora	tenuissima	3	KJ869341
Ecphyadophora	tenuissima	4	KJ869340
Fergusobia	sp.	10G	AY589302
Fergusobia	sp.	11G	AY589303
Fergusobia	sp.	12G	AY589305
Fergusobia	sp.	13G	AY633448
Fergusobia	sp.	14G	EF011665
Fergusobia	sp.	15G	EF011666
Fergusobia	sp.	16G	EF011667
Fergusobia	sp.	17G	EF011668
Fergusobia	sp.	18G	EF011669
Fergusobia	sp.	19G	EF011670
Fergusobia	sp.	1G	AY589292
Fergusobia	sp.	20G	EF011671
Fergusobia	sp.	21G	EF011672
Fergusobia	sp.	22G	EF029083
Fergusobia	sp.	23G	EF029084
Fergusobia	sp.	24G	EF029085
Fergusobia	sp.	25G	FJ393271
Fergusobia	sp.	26G	FJ393270
Fergusobia	sp.	27G	FJ393269
Fergusobia	sp.	28G	FJ393268
Fergusobia	sp.	29G	GU391968
Fergusobia	sp.	2G	AY589293
Fergusobia	sp.	30G	GU391969
Fergusobia	sp.	31G	GU391970
Fergusobia	sp.	32G	GU391971
Fergusobia	sp.	33G	GU391972
Fergusobia	sp.	34G	GU391973
Fergusobia	sp.	35G	GU391974
Fergusobia	sp.	36G	KF209277
Fergusobia	sp.	37G	KF209340
Fergusobia	sp.	38G	KF209278
Fergusobia	sp.	39G	JX457397
Fergusobia	sp.	3G	AY589294
Fergusobia	sp.	40G	GU396149
Fergusobia	sp.	41G	GU396148
Fergusobia	sp.	42G	GU396147
Fergusobia	sp.	4G	AY589295
Fergusobia	sp.	5G	AY589296
Fergusobia	sp.	6G	AY589298
Fergusobia	sp.	7G	AY589299
Fergusobia	sp.	8G	AY589300
Fergusobia	sp.	9G	AY589301
Ficotylus	congestae	1G	EU018049
Filenchus	andrassyi	1	KJ869339
Filenchus	annulatus	1G	JQ814880
Filenchus	aquilonius	1	KJ869412
Filenchus	aquilonius	2	KJ869312
Filenchus	chilensis	1	KJ869411
Filenchus	discrepans	1	AY284590
Filenchus	discrepans	2	KJ869311
Filenchus	facultativus	1	KJ869310
Filenchus	filiformis	1	AY284592
Filenchus	longiurus	1	KJ869309
Filenchus	longiurus	2	KJ869337
Filenchus	misellus	1	KJ869308
Filenchus	sp.	3	KJ869338
Filenchus	sp.	4	KJ869334
Filenchus	sp.	1G	FJ949565
Filenchus	sp.	2G	FJ949564
Filenchus	sp.	3G	JQ814879
Filenchus	sp.	4G	JQ814877
Filenchus	sp.	5G	JQ814875
Filenchus	sp.	7G	JQ814878
Filenchus	sp.	8G	JQ814876
Filenchus	thornei	1	AY284591
Filenchus	thornei	3	KJ869336
Filenchus	vulgaris	2	KJ869307
Filenchus	vulgaris	3	KJ869335
Globodera	achilleae	1	FJ040399
Globodera	achilleae	2	KJ636274
Globodera	achilleae	3	KJ636275
Globodera	achilleae	4	KJ636276
Globodera	achilleae	5	KJ636277
Globodera	artemisiae	1	FJ040400
Globodera	artemisiae	1G	EU855121
Globodera	mexicana	1	KJ636373
Globodera	pallida	1	AY284618
Globodera	pallida	3	AY284620
Globodera	pallida	6	AY593874
Globodera	pallida	7	AY593875
Globodera	pallida	8	AY593876
Globodera	pallida	9	AY593877
Globodera	pallida	10	KJ636269
Globodera	pallida	11	KJ636270
Globodera	pallida	1G	AF036592
Globodera	pallida	2G	EU855119
Globodera	rostochiensis	3	KJ636271
Globodera	rostochiensis	4	AY593880
Globodera	rostochiensis	5	AY593881
Globodera	rostochiensis	6	KJ636272+AY284619
Globodera	rostochiensis	7	KJ636273
Globodera	rostochiensis	1G	EU855120
Globodera	rostochiensis	2G	NGB
Globodera	rostochiensis	3G	NGB
Globodera	rostochiensis	4G	NGB
Globodera	rostochiensis	5G	NGB
Globodera	rostochiensis	6G	NGB
Globodera	rostochiensis	7G	NGB
Globodera	sp.	1	NGB
Globodera	sp.	2	NGB
Globodera	sp.	3	NGB
Globodera	sp.	4	JQ957897
Globodera	sp.	5	NGB
Globodera	sp.	6	NGB
Globodera	sp.	7	NGB
Globodera	sp.	8	NGB
Globodera	tabacum	3	KJ636438
Globodera	tabacum	4	FJ040401
Gracilacus	sp.	1G	KR232931
Halenchus	fucicola	1	EU669912
Helicotylenchus	canadensis	1	AY284605
Helicotylenchus	canadensis	2	KJ869387
Helicotylenchus	certus	1	KJ869408
Helicotylenchus	certus	2	KJ869372
Helicotylenchus	cf.digitiformis	7	KJ869377
Helicotylenchus	cf.digitiformis	8	KJ869378
Helicotylenchus	crenacauda	1G	KM014493
Helicotylenchus	digitiformis	1	KJ869360
Helicotylenchus	digitiformis	2	KJ869380
Helicotylenchus	digitiformis	3	KJ869398
Helicotylenchus	digitiformis	4	KJ869409
Helicotylenchus	digitiformis	6	KJ869410
Helicotylenchus	digonicus	1	KJ869396
Helicotylenchus	digonicus	1G	KM603517
Helicotylenchus	digonicus	6G	NGB
Helicotylenchus	digonicus	7G	NGB
Helicotylenchus	digonicus	8G	NGB
Helicotylenchus	dihystera	10G	NGB
Helicotylenchus	dihystera	11G	KJ934127
Helicotylenchus	dihystera	1G	AJ966486
Helicotylenchus	dihystera	2G	NGB
Helicotylenchus	dihystera	3G	NGB
Helicotylenchus	dihystera	4G	NGB
Helicotylenchus	dihystera	5G	NGB
Helicotylenchus	dihystera	6G	NGB
Helicotylenchus	dihystera	7G	NGB
Helicotylenchus	dihystera	8G	NGB
Helicotylenchus	dihystera	9G	NGB
Helicotylenchus	indicus	1	KJ869363
Helicotylenchus	indicus	2	KJ869364
Helicotylenchus	indicus	3	KJ869365
Helicotylenchus	indicus	4	KJ869386
Helicotylenchus	minzi	1	KJ869376
Helicotylenchus	minzi	2	KJ869361
Helicotylenchus	minzi	3	KJ869359
Helicotylenchus	minzi	4	KJ869379
Helicotylenchus	minzi	5	KJ869385
Helicotylenchus	minzi	1G	KM603528
Helicotylenchus	minzi	2G	KM603527
Helicotylenchus	minzi	3G	KM603522
Helicotylenchus	minzi	4G	KM603521
Helicotylenchus	multicinctus	1	FJ969124
Helicotylenchus	multicinctus	1G	KM603530
Helicotylenchus	multicinctus	2G	KM603518
Helicotylenchus	multicinctus	3G	KM603529
Helicotylenchus	paraplatyurus	1G	KM603520
Helicotylenchus	paraplatyurus	2G	KM603519
Helicotylenchus	platyurus	1	KJ869402
Helicotylenchus	platyurus	2	KJ869401
Helicotylenchus	pseudodigonicus	1	KJ869388
Helicotylenchus	pseudodigonicus	2	KJ869375
Helicotylenchus	pseudodigonicus	3	KJ869407
Helicotylenchus	pseudodigonicus	4	KJ869406
Helicotylenchus	pseudodigonicus	5	KJ869391
Helicotylenchus	pseudorobustus	1	AY284606
Helicotylenchus	pseudorobustus	2	KJ869369
Helicotylenchus	pseudorobustus	3	KJ869370
Helicotylenchus	pseudorobustus	4	KJ869371
Helicotylenchus	pseudorobustus	5	KJ869368
Helicotylenchus	pseudorobustus	6	KJ869366
Helicotylenchus	pseudorobustus	7	KJ869381
Helicotylenchus	pseudorobustus	8	KJ869399
Helicotylenchus	pseudorobustus	9	KJ869394
Helicotylenchus	pseudorobustus	10	KJ869395
Helicotylenchus	pseudorobustus	11	KJ869405
Helicotylenchus	pseudorobustus	12	KJ869403
Helicotylenchus	pseudorobustus	13	KJ869390
Helicotylenchus	pseudorobustus	14	KJ869389
Helicotylenchus	pseudorobustus	15	KJ869397
Helicotylenchus	rotundicauda	1G	KM603516
Helicotylenchus	scoticus	1G	KM014492
Helicotylenchus	sp.	1	KJ869367
Helicotylenchus	sp.	2	KJ869362
Helicotylenchus	sp.	3	KJ869392
Helicotylenchus	sp.	4	KJ869400
Helicotylenchus	sp.	5	KJ869404
Helicotylenchus	sp.	6	KJ869416
Helicotylenchus	sp.	1G	KM603525
Helicotylenchus	sp.	2G	KM603524
Helicotylenchus	sp.	3G	KM603523
Helicotylenchus	varicaudatus	1G	EU306354
Helicotylenchus	vulgaris	1	AY284607
Helicotylenchus	vulgaris	2	KJ869384
Helicotylenchus	vulgaris	3	KJ869383
Helicotylenchus	vulgaris	4	KJ869393
Helicotylenchus	vulgaris	1G	KM603526
Hemicaloosia	graminis	1G	JQ446376
Hemicaloosia	sp.	1G	KJ934167
Hemicaloosia	vagisclera	1G	JQ246425
Hemicaloosia	vagisclera	2G	JQ246426
Hemicriconemoides	chitwoodi	1G	KJ934162
Hemicriconemoides	pseudobrachyurus	1	AY284622
Hemicriconemoides	pseudobrachyurus	2	AY284623
Hemicriconemoides	pseudobrachyurus	3	AY284624
Hemicriconemoides	wessoni	1G	KJ934163
Hemicriconemoides	wessoni	2G	KJ934166
Hemicycliophora	conida	1	EU669914
Hemicycliophora	conida	1G	AJ966471
Hemicycliophora	conida	2G	KJ934172
Hemicycliophora	conida	3G	KJ934173
Hemicycliophora	sp.	1G	KJ934169
Hemicycliophora	sp.	2G	KJ934170
Hemicycliophora	thienemanni	1	AY284628
Hemicycliophora	thienemanni	2	AY284629
Hemicycliophora	thienemanni	1G	EU306341
Hemicycliophora	thienemanni	2G	KJ934168
Hemicycliophora	thornei	1	KJ636437
Heterodera	avenae	1	FJ040403
Heterodera	avenae	2	KJ636288
Heterodera	avenae	3	KJ636289
Heterodera	avenae	4	KJ636290
Heterodera	betae	1	FJ040404
Heterodera	betae	2	KJ636291
Heterodera	elachista	1G	KC618470
Heterodera	elachista	2G	KC618471
Heterodera	filipjevi	1	KJ636390
Heterodera	filipjevi	2	KJ636391
Heterodera	filipjevi	1G	NGB
Heterodera	filipjevi	2G	NGB
Heterodera	filipjevi	3G	NGB
Heterodera	filipjevi	4G	NGB
Heterodera	glycines	2G	NGB
Heterodera	glycines	3G	NGB
Heterodera	glycines	4G	NGB
Heterodera	glycines	5G	NGB
Heterodera	glycines	6G	KJ934142
Heterodera	glycines	7G	KJ934138
Heterodera	goettingiana	1	EU669915
Heterodera	hordecalis	1	FJ040405
Heterodera	mani	1	EU669916
Heterodera	schachtii	1	AY284617
Heterodera	schachtii	2	KJ636280
Heterodera	schachtii	3	KJ636281
Heterodera	schachtii	4	KJ636282
Heterodera	schachtii	5	KJ636283
Heterodera	schachtii	6	KJ636284
Heterodera	schachtii	1G	EU306355
Heterodera	sp.	1	KJ636292
Heterodera	sp.	2	KJ636278
Heterodera	sp.	1G	KJ934134
Heterodera	trifolii	2	KJ636285
Heterodera	trifolii	4	KJ636286
Heterodera	trifolii	5	KJ636287
Heterodera	trifolii1	1	FJ040402
Hexatylus	sp.	1	KJ636358
Hexatylus	sp.	2	KJ636357
Hirschmanniella	cf.belli	1G	EF029856
Hirschmanniella	gracilis	1	EU669959
Hirschmanniella	gracilis2	2	KJ636345+KC875381
Hirschmanniella	gracilis3	3	KJ636348+KC875384
Hirschmanniella	loofi	1	KJ636346+KC875382
Hirschmanniella	loofi	1G	EU306353
Hirschmanniella	mucronata	1G	KP179330
Hirschmanniella	mucronata	2G	KP179332
Hirschmanniella	n.sp.	1	KJ636387
Hirschmanniella	oryzae	1G	KF366907
Hirschmanniella	oryzae	2G	KF366906
Hirschmanniella	pomponiensis	1G	EF029854
Hirschmanniella	santarosae	1G	EF029855
Hirschmanniella	sp.	1	AY284614+KC875394
Hirschmanniella	sp.	2	AY284615
Hirschmanniella	sp.	3	AY284616
Hirschmanniella	sp.	1G	EF029857
Hoplolaimus	columbus	1G	KJ934150
Hoplolaimus	columbus	2G	KJ934149
Hoplolaimus	galeatus	1G	KJ934148
Hoplolaimus	galeatus	2G	KJ934147
Hoplolaimus	galeatus	3G	KJ934146
Hoplolaimus	galeatus	4G	KJ934131
Hoplotylus	femina	1	KC875396
Hoplotylus	femina	1G	KU513550
Hoplotylus	femina	2G	KU513549
Howardula	aoronymphium	1G	AY589304
Howardula	aoronymphium	2G	AF519229
Howardula	aoronymphium	3G	AF519224
Howardula	cf.aoronymphium	4G	AF519225
Howardula	cf.neocosmis	1G	AF519228
Howardula	cf.neocosmis	2G	AF519227
Howardula	dominicki	1G	AF519234
Howardula	neocosmis	3G	AF519226
Howardula	phyllotretae	1G	JX291137
Howardula	sp.	1G	AF519232
Howardula	sp.	2G	AF519231
Howardula	sp.	3G	AF519233
Howardula	sp.	4G	AF519223
Howardula	sp.	5G	AF519222
Ibipora	lolii	1G	JQ771535
Ibipora	lolii	2G	JQ771536
Irantylenchus	clavidorus	1	KJ869332
Irantylenchus	vicinus	1	KJ869333
Lelenchus	leptosoma	3	KJ869306
Litylenchus	coprosma	1G	GU727546
Macrotrophurus	arbusticola	1	AY284595
Macrotrophurus	arbusticola	2	AY284596
Malenchus	acarayensis	1	KJ869331
Malenchus	andrassyi	1	AY284587
Malenchus	neosulcus	1	KJ869330
Meloidoderita	n.sp.	2	FJ969126
Meloidoderita	n.sp.	3	FJ969127
Meloidoderita	salina	2	KJ636439+KF751617
Meloidoderita	salina	3	KJ636440+KF751618
Meloidogyne	arabicida	1G	AY942625
Meloidogyne	arabicida	2G	KF993648
Meloidogyne	arabicida	3G	KF993647
Meloidogyne	arabicida	4G	HE667738
Meloidogyne	ardenensis	1	AY593894
Meloidogyne	ardenensis	2	EU669946
Meloidogyne	arenaria	1	KJ636266
Meloidogyne	arenaria	5	KJ636389
Meloidogyne	arenaria	11G	NGB
Meloidogyne	arenaria	13G	NGB
Meloidogyne	arenaria	14G	KP901061
Meloidogyne	arenaria	1G	U42342
Meloidogyne	arenaria	2G	AY268118
Meloidogyne	arenaria	3G	AF535867
Meloidogyne	arenaria	4G	AY942623
Meloidogyne	arenaria	5G	NGB
Meloidogyne	arenaria	6G	NGB
Meloidogyne	arenaria	8G	NGB
Meloidogyne	artiellia	1	KC875392
Meloidogyne	artiellia	2	KC875391
Meloidogyne	artiellia	1G	AF248477
Meloidogyne	artiellia	2G	AF442192
Meloidogyne	cf.hapla	8	KJ636267
Meloidogyne	chitwoodi	1	AY593883
Meloidogyne	chitwoodi	2	AY593884
Meloidogyne	chitwoodi	3	AY593885
Meloidogyne	chitwoodi	4	AY593889
Meloidogyne	chitwoodi	5	AY593886
Meloidogyne	chitwoodi	6	AY593887
Meloidogyne	chitwoodi	7	AY593888
Meloidogyne	chitwoodi	8	NGB
Meloidogyne	chitwoodi	9	NGB
Meloidogyne	chitwoodi	10	EU669932
Meloidogyne	chitwoodi	11	EU669933
Meloidogyne	chitwoodi	12	EU669934
Meloidogyne	chitwoodi	10G	NGB
Meloidogyne	chitwoodi	11G	NGB
Meloidogyne	chitwoodi	12G	NGB
Meloidogyne	chitwoodi	13G	NGB
Meloidogyne	chitwoodi	14G	NGB
Meloidogyne	chitwoodi	15G	KJ130033
Meloidogyne	chitwoodi	16G	KP901059
Meloidogyne	chitwoodi	1G	AF442195
Meloidogyne	chitwoodi	2G	NGB
Meloidogyne	chitwoodi	3G	NGB
Meloidogyne	chitwoodi	4G	NGB
Meloidogyne	chitwoodi	5G	NGB
Meloidogyne	chitwoodi	6G	NGB
Meloidogyne	chitwoodi	7G	NGB
Meloidogyne	chitwoodi	8G	NGB
Meloidogyne	chitwoodi	9G	NGB
Meloidogyne	coffeicola	1G	HE667739
Meloidogyne	cruciani	1G	HE667740
Meloidogyne	duytsi	1	NGB
Meloidogyne	duytsi	2	KJ636385
Meloidogyne	duytsi	1G	AF442197
Meloidogyne	enterolobii	10G	NGB
Meloidogyne	enterolobii	11G	NGB
Meloidogyne	enterolobii	12G	NGB
Meloidogyne	enterolobii	13G	NGB
Meloidogyne	enterolobii	14G	NGB
Meloidogyne	enterolobii	15G	NGB
Meloidogyne	enterolobii	16G	NGB
Meloidogyne	enterolobii	17G	NGB
Meloidogyne	enterolobii	18G	NGB
Meloidogyne	enterolobii	19G	NGB
Meloidogyne	enterolobii	1G	NGB
Meloidogyne	enterolobii	20G	NGB
Meloidogyne	enterolobii	21G	NGB
Meloidogyne	enterolobii	22G	NGB
Meloidogyne	enterolobii	23G	NGB
Meloidogyne	enterolobii	24G	NGB
Meloidogyne	enterolobii	25G	NGB
Meloidogyne	enterolobii	26G	NGB
Meloidogyne	enterolobii	27G	NGB
Meloidogyne	enterolobii	28G	NGB
Meloidogyne	enterolobii	29G	KP901058
Meloidogyne	enterolobii	2G	NGB
Meloidogyne	enterolobii	3G	NGB
Meloidogyne	enterolobii	4G	NGB
Meloidogyne	enterolobii	5G	NGB
Meloidogyne	enterolobii	6G	NGB
Meloidogyne	enterolobii	7G	NGB
Meloidogyne	enterolobii	8G	NGB
Meloidogyne	enterolobii	9G	NGB
Meloidogyne	ethiopica	1G	AY942630
Meloidogyne	ethiopica	2G	FJ559408
Meloidogyne	ethiopica	3G	GQ324703
Meloidogyne	ethiopica	4G	NGB
Meloidogyne	ethiopica	5G	KC551945
Meloidogyne	ethiopica	6G	NGB
Meloidogyne	ethiopica	7G	JQ768373
Meloidogyne	ethiopica	8G	NGB
Meloidogyne	exigua	1G	AF442200
Meloidogyne	exigua	2G	AY942627
Meloidogyne	exigua	3G	KF993650
Meloidogyne	fallax	1	AY593895
Meloidogyne	fallax	6	NGB
Meloidogyne	fallax	7	NGB
Meloidogyne	fallax	9	NGB
Meloidogyne	fallax	10	NGB
Meloidogyne	fallax	11	EU669935
Meloidogyne	fallax	12	NGB
Meloidogyne	fallax	13	NGB
Meloidogyne	fallax	14	NGB
Meloidogyne	fallax	15	EU669936
Meloidogyne	fallax	16	NGB
Meloidogyne	fallax	10G	NGB
Meloidogyne	fallax	11G	NGB
Meloidogyne	fallax	12G	NGB
Meloidogyne	fallax	13G	NGB
Meloidogyne	fallax	14G	JN389788
Meloidogyne	fallax	1G	NGB
Meloidogyne	fallax	2G	NGB
Meloidogyne	fallax	3G	NGB
Meloidogyne	fallax	4G	NGB
Meloidogyne	fallax	5G	NGB
Meloidogyne	fallax	6G	NGB
Meloidogyne	fallax	7G	NGB
Meloidogyne	fallax	8G	NGB
Meloidogyne	fallax	9G	NGB
Meloidogyne	floridensis	1G	AY942621
Meloidogyne	graminicola	1G	AF442196
Meloidogyne	graminicola	2G	NGB
Meloidogyne	graminicola	3G	NGB
Meloidogyne	graminicola	4G	NGB
Meloidogyne	graminicola	5G	NGB
Meloidogyne	graminicola	6G	NGB
Meloidogyne	graminicola	7G	NGB
Meloidogyne	graminicola	8G	KF201168
Meloidogyne	graminis	10G	KJ934154
Meloidogyne	graminis	11G	KJ934153
Meloidogyne	graminis	12G	KJ934152
Meloidogyne	graminis	13G	KJ934143
Meloidogyne	graminis	14G	JN389786
Meloidogyne	graminis	15G	JN241838
Meloidogyne	graminis	1G	KP901056
Meloidogyne	graminis	2G	KP901055
Meloidogyne	graminis	3G	KP901054
Meloidogyne	graminis	4G	KP901053
Meloidogyne	graminis	5G	KP901052
Meloidogyne	graminis	6G	KP901051
Meloidogyne	graminis	7G	KP901050
Meloidogyne	graminis	8G	KP901044
Meloidogyne	graminis	9G	KJ934155
Meloidogyne	hapla	4	AY593892
Meloidogyne	hapla	5	AY593893
Meloidogyne	hapla	6	AY593898
Meloidogyne	hapla	9	EU669941
Meloidogyne	hapla	10	EU669942
Meloidogyne	hapla	11	KJ636268
Meloidogyne	hapla	12	EU669943
Meloidogyne	hapla	2G	AY268119
Meloidogyne	hapla	3G	AY942628
Meloidogyne	hapla	4G	NGB
Meloidogyne	hapla	5G	KP901065
Meloidogyne	hapla	6G	AF442194
Meloidogyne	hapla	7G	KU180668
Meloidogyne	hispanica	1G	HE667741
Meloidogyne	ichinohei	1	EU669953
Meloidogyne	ichinohei	2	EU669954
Meloidogyne	ichinohei	3	KJ636349+KC875385
Meloidogyne	ichinohei	4	KJ636350+KC875386
Meloidogyne	ichinohei	1G	AF442191
Meloidogyne	incognita	1	AY284621
Meloidogyne	incognita	2	EU669939
Meloidogyne	incognita	3	EU669940
Meloidogyne	incognita	4	KJ636262+KC875376
Meloidogyne	incognita	10G	NGB
Meloidogyne	incognita	11G	NGB
Meloidogyne	incognita	12G	NGB
Meloidogyne	incognita	13G	NGB
Meloidogyne	incognita	14G	KP901057
Meloidogyne	incognita	15G	KP901064
Meloidogyne	incognita	16G	KP901060
Meloidogyne	incognita	17G	KP901046
Meloidogyne	incognita	18G	KJ641552
Meloidogyne	incognita	19G	HE667742
Meloidogyne	incognita	1G	U81578
Meloidogyne	incognita	2G	AF535868
Meloidogyne	incognita	3G	AY268120
Meloidogyne	incognita	4G	AY942624
Meloidogyne	incognita	5G	JX100420
Meloidogyne	incognita	6G	JX100421
Meloidogyne	incognita	7G	NGB
Meloidogyne	incognita	8G	NGB
Meloidogyne	incognita	9G	NGB
Meloidogyne	izalcoensis	1G	KF993649
Meloidogyne	izalcoensis	2G	HE667743
Meloidogyne	javanica	1	EU669938
Meloidogyne	javanica	2	KJ636261
Meloidogyne	javanica	10G	NGB
Meloidogyne	javanica	11G	KP901063
Meloidogyne	javanica	12G	KP901062
Meloidogyne	javanica	1G	AF442193
Meloidogyne	javanica	2G	AY268121
Meloidogyne	javanica	3G	AY942626
Meloidogyne	javanica	4G	JX100422
Meloidogyne	javanica	5G	JX100419
Meloidogyne	javanica	6G	NGB
Meloidogyne	javanica	7G	NGB
Meloidogyne	javanica	8G	NGB
Meloidogyne	javanica	9G	NGB
Meloidogyne	konaensis	1G	HE667744
Meloidogyne	kralli	1	KJ636370
Meloidogyne	lopezi	1G	KF993644
Meloidogyne	lopezi	2G	KF993645
Meloidogyne	lopezi	3G	KF993646
Meloidogyne	lopezi	4G	KF993643
Meloidogyne	lopezi	5G	KF993642
Meloidogyne	mali	1	EU669948
Meloidogyne	mali	2	EU669949
Meloidogyne	mali	1G	JX978225
Meloidogyne	maritima	1	EU669944
Meloidogyne	maritima	2	EU669945
Meloidogyne	maritima	1G	AF442199
Meloidogyne	marylandi	1G	KP901049
Meloidogyne	marylandi	2G	KP901043
Meloidogyne	marylandi	3G	KP901042
Meloidogyne	marylandi	4G	KP901041
Meloidogyne	marylandi	5G	JN241856
Meloidogyne	mayaguensis	1G	AY942629
Meloidogyne	microtyla	1G	AF442198
Meloidogyne	minor	1	AY593899
Meloidogyne	minor	2	EU669937
Meloidogyne	minor	1G	JN241839
Meloidogyne	minor	4G	NGB
Meloidogyne	minor	5G	NGB
Meloidogyne	minor	6G	NGB
Meloidogyne	minor	7G	NGB
Meloidogyne	minor	8G	JN389787
Meloidogyne	minor	9G	JN241840
Meloidogyne	morocciensis	1G	AY942632
Meloidogyne	naasi	1	AY593900
Meloidogyne	naasi	2	AY593901
Meloidogyne	naasi	3	AY593902
Meloidogyne	naasi	4	KJ636260
Meloidogyne	naasi	2G	NGB
Meloidogyne	naasi	3G	NGB
Meloidogyne	naasi	4G	NGB
Meloidogyne	naasi	5G	KP901048
Meloidogyne	naasi	6G	KJ934151
Meloidogyne	naasi	7G	KJ934133
Meloidogyne	naasi	8G	KJ934132
Meloidogyne	naasi	9G	JN241841
Meloidogyne	oryzae	1G	AY942631
Meloidogyne	paranaensis	1G	AY942622
Meloidogyne	sp.	1	EU669950
Meloidogyne	sp.	2	EU669951
Meloidogyne	sp.	4	EU669952
Meloidogyne	sp.	8	KJ636263
Meloidogyne	sp.	9	KJ636264
Meloidogyne	sp.	10	KJ636265
Meloidogyne	sp.	1G	AY942633
Meloidogyne	sp.	2G	AY942634
Meloidogyne	sp.	3G	AY942635
Meloidogyne	sp.	4G	AY942636
Meloidogyne	sp.	5G	KT883922
Meloidogyne	spartinae	1G	EF189177
Meloidogyne	ulmi	1	EU669947
Meloidogyne	ulmi	4	KJ636400+KC875395
Merlinius	brevidens	1	AY284597
Merlinius	joctus	1	FJ969128
Mesocriconema	sp.	1G	KJ934181
Mesocriconema	sp.	2G	KJ934183
Mesocriconema	sp.	3G	KJ934184
Mesocriconema	sp.	4G	KJ934185
Mesocriconema	sphaerocephalum	1G	KJ934182
Mesocriconema	xenoplax	1	AY284625
Mesocriconema	xenoplax	2	AY284626
Mesocriconema	xenoplax	3	AY284627
Mesocriconema	xenoplax	1G	KJ934176
Mesocriconema	xenoplax	2G	KJ934177
Mesocriconema	xenoplax	3G	KJ934178
Mesocriconema	xenoplax	4G	KJ934179
Mesocriconema	xenoplax	5G	KJ934180
Miculenchus	salvus	1	FJ969129
Morulaimus	sp.	1G	JQ771540
Nacobbus	aberrans	1	KJ636354+KC875388
Nacobbus	aberrans	1G	AF442190
Nacobbus	aberrans	2G	AJ966494
Nacobbus	aberrans	3G	NGB
Nacobbus	aberrans	4G	NGB
Nacobbus	aberrans	5G	NGB
Nacobbus	aberrans	6G	NGB
Nacobbus	aberrans	7G	NGB
Nacobbus	aberrans	8G	NGB
Nagelus	obscurus	1	AY593904
Nagelus	obscurus	2	KJ636353
Nagelus	obscurus	1G	EU306350
Neodolichodorus	sp.	1G	JQ771537
Neodolichorhynchus	lamelliferus1	1	AY284598
Neodolichorhynchus	microphasmis	2	EU669917
Neopsilenchus	magnidens	1	AY284585
Neopsilenchus	magnidens	2	KJ869329
Neopsilenchus	magnidens	3	KJ869328
Nothotylenchus	acris	1	AY593914
Ogma	cobbi	1	EU669918
Ogma	menzeli	1	EU669919
Ogma	sp.	1	FJ969120
Ogma	sp.	1G	KJ934175
Ogma	sp.	2G	KJ934161
Paramerlinius	hexagrammus	1	NGB
Paramerlinius	hexagrammus	2	NGB
Parasitylenchus	bifurcatus	1	KJ636418+KC875397
Parasitylenchus	bifurcatus	2	KJ636425+KC875398
Parasitylenchus	bifurcatus	3	KJ636426+KC875399
Parasitylenchus	bifurcatus	4	KJ636427+KC875400
Parasitylenchus	bifurcatus	5	KJ636428+KC875401
Paratylenchus	cf.neoamblycephalus	1	AY284634
Paratylenchus	colinus	1G	KP966494
Paratylenchus	conicephalus	1G	KP966493
Paratylenchus	dianthus	1G	AJ966496
Paratylenchus	goldeni	1G	KJ934186
Paratylenchus	microdorus	1	AY284632
Paratylenchus	microdorus	2	AY284633
Paratylenchus	nanus	1	KJ636435
Paratylenchus	projectus	1	KJ636434
Paratylenchus	projectus	2	KJ636433
Paratylenchus	similis	2	KJ636432
Paratylenchus	sp.	1	KJ636431
Paratylenchus	sp.	10G	KF668501
Paratylenchus	sp.	11G	KF668502
Paratylenchus	sp.	1G	KF668504
Paratylenchus	sp.	2G	KF668503
Paratylenchus	sp.	3G	KF668496
Paratylenchus	sp.	4G	KF668494
Paratylenchus	sp.	5G	KF668495
Paratylenchus	sp.	6G	KF668497
Paratylenchus	sp.	7G	KF668498
Paratylenchus	sp.	8G	KF668499
Paratylenchus	sp.	9G	KF668500
Paratylenchus	straeleni	2	AY284630
Paratylenchus	straeleni	3	AY284631
Pratylenchoides	alkani	1	KU854989
Pratylenchoides	alkani	2	KU854990
Pratylenchoides	crenicauda	1	KU854991
Pratylenchoides	crenicauda	2	KU854992
Pratylenchoides	crenicauda	3	KU854993
Pratylenchoides	erzurumensis	1	KU854994
Pratylenchoides	laticauda	1	KU854999
Pratylenchoides	magnicauda	1G	AF202157
Pratylenchoides	nevadensis	1	KU854995
Pratylenchoides	nevadensis	2	KU854996
Pratylenchoides	persicus	1	KU854997
Pratylenchoides	persicus	2	KU854998
Pratylenchoides	ritteri	1	KU854987
Pratylenchoides	ritteri	2	KU854988
Pratylenchoides	ritteri	1G	AJ966497
Pratylenchoides	sp.	1	FJ969137
Pratylenchus	araucensis	1G	FJ154950
Pratylenchus	bolivianus	1	KC875390
Pratylenchus	cf.penetrans	2G	AB661627
Pratylenchus	convallariae	1	EU669957
Pratylenchus	convallariae	2	FJ969136
Pratylenchus	crenatus	1	AY284610
Pratylenchus	crenatus	2	EU669920
Pratylenchus	crenatus	3	EU669921
Pratylenchus	crenatus	4	EU669922
Pratylenchus	crenatus	1G	KM580535
Pratylenchus	crenatus	2G	KM580536
Pratylenchus	crenatus	3G	KM580537
Pratylenchus	fallax	1	KC875393
Pratylenchus	goodeyi	1G	AJ966498
Pratylenchus	hippeastri	1G	KJ001716
Pratylenchus	japonicus	1G	KF385443
Pratylenchus	neglectus	1	EU669923
Pratylenchus	neglectus	2	EU669924
Pratylenchus	neglectus	3	KJ636340+KC875378
Pratylenchus	neglectus	4	KJ636417
Pratylenchus	neglectus	1G	JQ303332
Pratylenchus	neglectus	2G	KM580542
Pratylenchus	neglectus	3G	KM580541
Pratylenchus	neglectus	4G	KM580540
Pratylenchus	neglectus	5G	KM580539
Pratylenchus	neglectus	6G	KM580538
Pratylenchus	oleae	1G	KJ510865
Pratylenchus	oleae	2G	KJ510864
Pratylenchus	penetrans	1	EU669925
Pratylenchus	penetrans	2	EU669926
Pratylenchus	penetrans	1G	KJ934156
Pratylenchus	pratensis	1	AY284611
Pratylenchus	pratensis	2	KC875387
Pratylenchus	pratensis	3	KC875379
Pratylenchus	pratensis	4	KC875380
Pratylenchus	pratensis	5	KC875377
Pratylenchus	pratensis	1G	NGB
Pratylenchus	pratensis	2G	NGB
Pratylenchus	scribneri	1	EU669927
Pratylenchus	scribneri	2	EU669958
Pratylenchus	scribneri	4	KJ636407
Pratylenchus	scribneri	5	KJ636416
Pratylenchus	thornei	1	AY284612
Pratylenchus	thornei	2	AY284613
Pratylenchus	thornei	3	EU669928
Pratylenchus	thornei	4	EU669929
Pratylenchus	thornei	5	EU669930
Pratylenchus	thornei	2G	AJ966499
Pratylenchus	vulnus	1	EU669955
Pratylenchus	vulnus	2	EU669956
Pratylenchus	vulnus	3	KJ636368+KC875389
Pratylenchus	vulnus	4	KJ636347+KC875383
Pseudhalenchus	minutus	1	AY284638
Pseudhalenchus	minutus	2	AY593916
Psilenchus	cf.hilarulus	8	AY284593
Psilenchus	hilarulus	1	KJ869327
Psilenchus	hilarulus	2	KJ869326
Psilenchus	hilarulus	3	KJ869325
Psilenchus	hilarulus	4	KJ869305
Psilenchus	hilarulus	5	KJ869323
Psilenchus	hilarulus	6	KJ869324
Psilenchus	hilarulus	7	NGB
Psilenchus	hilarus	1	NGB
Psilenchus	sp.	1G	EU130840
Punctodera	punctata	1	KJ636279
Punctodera	sp.	1G	JF895515
Punctodera	stonei	1	EU682391
Radopholus	bridgei	1G	KJ845639
Radopholus	similis	3	KJ636430
Radopholus	similis	1G	AJ966502
Radopholus	similis	2G	KJ845641
Radopholus	similis	3G	KJ845640
Radopholus	sp.	2	FJ040398
Rotylenchulus	borealis	1	KJ636293
Rotylenchulus	borealis	2	KJ636351
Rotylenchulus	reniformis	1	KJ636406
Rotylenchulus	reniformis	10G	KP054066
Rotylenchulus	reniformis	11G	KP054065
Rotylenchulus	reniformis	12G	KP054064
Rotylenchulus	reniformis	13G	KP054063
Rotylenchulus	reniformis	14G	KP054062
Rotylenchulus	reniformis	15G	KP054061
Rotylenchulus	reniformis	16G	KP054060
Rotylenchulus	reniformis	17G	KP054059
Rotylenchulus	reniformis	18G	KP054058
Rotylenchulus	reniformis	19G	KP054057
Rotylenchulus	reniformis	1G	EU306342
Rotylenchulus	reniformis	20G	KP054056
Rotylenchulus	reniformis	21G	KP054055
Rotylenchulus	reniformis	22G	KP054054
Rotylenchulus	reniformis	23G	KP054053
Rotylenchulus	reniformis	24G	KP054052
Rotylenchulus	reniformis	25G	KP054051
Rotylenchulus	reniformis	26G	KP054050
Rotylenchulus	reniformis	27G	KP054049
Rotylenchulus	reniformis	28G	KP054048
Rotylenchulus	reniformis	29G	KP054047
Rotylenchulus	reniformis	2G	KP054076
Rotylenchulus	reniformis	30G	KP054046
Rotylenchulus	reniformis	31G	KP054045
Rotylenchulus	reniformis	32G	KP054044
Rotylenchulus	reniformis	33G	KP054043
Rotylenchulus	reniformis	34G	KP054042
Rotylenchulus	reniformis	35G	KP054041
Rotylenchulus	reniformis	36G	KP054040
Rotylenchulus	reniformis	37G	KP054039
Rotylenchulus	reniformis	38G	KP054038
Rotylenchulus	reniformis	39G	KP054037
Rotylenchulus	reniformis	3G	JX406380
Rotylenchulus	reniformis	40G	KP054036
Rotylenchulus	reniformis	41G	KP054035
Rotylenchulus	reniformis	42G	KP054034
Rotylenchulus	reniformis	43G	KP054033
Rotylenchulus	reniformis	44G	KP054032
Rotylenchulus	reniformis	45G	KP054031
Rotylenchulus	reniformis	46G	KP054030
Rotylenchulus	reniformis	47G	KP054029
Rotylenchulus	reniformis	48G	KP054028
Rotylenchulus	reniformis	49G	JX406383
Rotylenchulus	reniformis	4G	JX406382
Rotylenchulus	reniformis	50G	JX406381
Rotylenchulus	reniformis	51G	JX406379
Rotylenchulus	reniformis	52G	JX406377
Rotylenchulus	reniformis	53G	JX406375
Rotylenchulus	reniformis	54G	JX406373
Rotylenchulus	reniformis	55G	JX406372
Rotylenchulus	reniformis	56G	JX406371
Rotylenchulus	reniformis	57G	JX406370
Rotylenchulus	reniformis	58G	JX406369
Rotylenchulus	reniformis	59G	JX406368
Rotylenchulus	reniformis	5G	JX406378
Rotylenchulus	reniformis	60G	JX406367
Rotylenchulus	reniformis	61G	JX406366
Rotylenchulus	reniformis	62G	JX406365
Rotylenchulus	reniformis	63G	JX406364
Rotylenchulus	reniformis	64G	JX406363
Rotylenchulus	reniformis	65G	JX406362
Rotylenchulus	reniformis	66G	JX406361
Rotylenchulus	reniformis	67G	JX406360
Rotylenchulus	reniformis	68G	JX406359
Rotylenchulus	reniformis	69G	JX406358
Rotylenchulus	reniformis	6G	JX406376
Rotylenchulus	reniformis	70G	JX406357
Rotylenchulus	reniformis	71G	JX406356
Rotylenchulus	reniformis	72G	JX406355
Rotylenchulus	reniformis	73G	JX406354
Rotylenchulus	reniformis	74G	JX406353
Rotylenchulus	reniformis	75G	JX406352
Rotylenchulus	reniformis	76G	JX406351
Rotylenchulus	reniformis	77G	JX406350
Rotylenchulus	reniformis	78G	JX406349
Rotylenchulus	reniformis	79G	JX406348
Rotylenchulus	reniformis	7G	JX406374
Rotylenchulus	reniformis	80G	JX406347
Rotylenchulus	reniformis	81G	JX406346
Rotylenchulus	reniformis	82G	JX406345
Rotylenchulus	reniformis	83G	JX406344
Rotylenchulus	reniformis	84G	JX406343
Rotylenchulus	reniformis	85G	JX406342
Rotylenchulus	reniformis	86G	JX406341
Rotylenchulus	reniformis	87G	JX406340
Rotylenchulus	reniformis	88G	JX406339
Rotylenchulus	reniformis	89G	JX406338
Rotylenchulus	reniformis	8G	KP054068
Rotylenchulus	reniformis	90G	JX406337
Rotylenchulus	reniformis	91G	JX406336
Rotylenchulus	reniformis	92G	JX406335
Rotylenchulus	reniformis	93G	KP054075
Rotylenchulus	reniformis	94G	KP054074
Rotylenchulus	reniformis	95G	KP054073
Rotylenchulus	reniformis	96G	KP054072
Rotylenchulus	reniformis	97G	KP054071
Rotylenchulus	reniformis	98G	KP054070
Rotylenchulus	reniformis	99G	KP054069
Rotylenchulus	reniformis	9G	KP054067
Rotylenchus	arasbaranensis	1G	KJ765351
Rotylenchus	cretensis	1G	KT288068
Rotylenchus	cypriensis	1G	KT288069
Rotylenchus	eximius	1G	JX015427
Rotylenchus	fallorobustus	1	KJ636365
Rotylenchus	fallorobustus	3	KJ636415
Rotylenchus	goodeyi	1	AY284609
Rotylenchus	iranicus	1G	KJ765352
Rotylenchus	jaeni	1G	JX015428
Rotylenchus	paravitis	1G	JX015429
Rotylenchus	robustus	1	KJ636398
Rotylenchus	robustus	2	KJ636397
Rotylenchus	robustus	1G	AJ966503
Rotylenchus	sp.	1	AY284608
Rotylenchus	striaticeps	1G	KJ765353
Rotylenchus	uniformis	1	AY593882
Rotylenchus	uniformis	3	KJ636429
Rotylenchus	uniformis	1G	EU306356
Rotylenchus	urmiaensis	1G	KP718970
Rotylenchus	urmiaensis	2G	KP718969
Rotylenchus	vitis	1G	JN032583
Sakia	sp.	1G	JQ365622
Sakia	sp.	2G	JQ365621
Sauertylenchus	maximus	1	AY284602
Sauertylenchus	maximus	2	AY284603
Sauertylenchus	maximus	3	AY284604
Sauertylenchus	maximus	1G	AY993979
Scutellonema	bradys	1G	AY271723
Scutellonema	bradys	2G	AJ966504
Scutylenchus	quadrifer	1	AY284599
Scutylenchus	quadrifer	1G	AY993977
Scutylenchus	rugosus	1	NGB
Scutylenchus	rugosus	2	NGB
Skarbilovinema	lyoni	1G	JX291138
Sphaeronema	alni	1G	GU253916
Sphaeronema	sp.	1	KJ636384
Sphaerularia	bombi	1G	AB250212
Sphaerularia	bombi	2G	AB250213
Sphaerularia	vespae	1G	AB300595
Subanguina	radicicola	1	EU682392
Subanguina	radicicola	1G	AF202164
Telotylenchus	ventralis	1	AY593905
Trophurus	imperialis	2	FJ969144
Trophurus	lomus	1	NGB
Trophurus	minnesotensis	1	NGB
Trophurus	minnesotensis	2	NGB
Trophurus	sculptus	1	NGB
Tylenchidae	sp.	1	AY284584
Tylenchidae	sp.	1G	JX291139
Tylenchidae	sp.	2G	AY854241
Tylenchina	sp.	1G	EU024567
Tylenchocriconema	alleni	1	KJ636364
Tylenchorhynchus	claytoni	1G	KJ934141
Tylenchorhynchus	claytoni	2G	KJ934130
Tylenchorhynchus	claytoni	3G	EU368587
Tylenchorhynchus	dubius	1	AY284601
Tylenchorhynchus	dubius	1G	EU306352
Tylenchorhynchus	dubius	2G	EU368586
Tylenchorhynchus	leviterminalis	1G	EU368585
Tylenchorhynchus	teeni	1	KJ636395
Tylenchorhynchus	teeni	2	KJ636394
Tylenchulus	semipenetrans	1G	AJ966511
Tylenchus	arcuatus	1	KJ869304
Tylenchus	arcuatus	4	AY284589
Tylenchus	arcuatus	1G	EU306348
Tylenchus	arcuatus	2G	EU306349
Tylenchus	cf.arcuatus	2	KJ869322
Tylenchus	davainei	1	AY284588
Tylenchus	naranensis	1	KJ869374
Tylenchus	naranensis	2	KJ869373
Vittatidera	zeaphila	1G	JF741962
Zygotylenchus	guevarai	1G	AF442189
			1089
Aphelenchus	avenae	1	AY284639
Aphelenchus	avenae	2	AY284640
Aphelenchus	avenae	2G	AB368918
Aphelenchus	avenae	3G	EU306347
Aphelenchus	avenae	4G	JQ348399
Aphelenchus	avenae	5G	AF036586
Aphelenchus	sp.	1	AY284641
Aphelenchus	sp.	1G	KF032030
Aphelenchus	sp.	2G	KU180667
Paraphelenchus	sp.	1	AY284642
			10
